# Supplementary material for: Structural Evolution and Properties of Praseodymium Antimony Oxochlorides Based on a Chain-like Tertiary Building Unit
Source: Molecules. 2023 Mar 17;28(6):2725. doi: 10.3390/molecules28062725 (PMC10051633; doi:10.3390/molecules28062725)
Supplement: Supplementary file 1 [file molecules-28-02725-s001.zip]

Archive with 1 entries (1 files):
- molecules-2243625-supplementary.pdf
